# Supplementary material for: Transcriptome change of Staphylococcus aureus in infected mouse liver
Source: Commun Biol. 2022 Jul 20;5:721. doi: 10.1038/s42003-022-03674-5 (PMC9300722; doi:10.1038/s42003-022-03674-5)
Supplement: Supplementary file 7 — Supplementary Data 4 [file 42003_2022_3674_MOESM7_ESM.xlsx]

## Sheet: Fig.2a
	h.p.i.	Dead or Live
	48	1
	48	1
	72	1
	72	1
	72	1

## Sheet: Fig.2b
	CFU/mg•organ												CFU/mg•ml
	Liver 6hr	Liver 24hr	Liver 48hr	Kidney 6hr	Kidney 24hr	Kidney 48hr	Heart 6hr	Heart 24hr	Heart 48hr	spleen 6hr	spleen 24hr	spleen 48hr	blood 6hr	blood 24hr	blood 48hr
	35256410	1981308	91324201	597190	862385	122866900	527578	45762710	1032164000	14131940	1825000	65347	4000	N.D.	N.D.
	12875540	20872865	113402062	514139	2883117	476275739	510753	9457143	206185567	9896194	1400000	73077	2000	2000	26000
	34031420	2315369	161872910	195853	148148	674235808	436893	197222200	84615385	1914414	1153846		4000	N.D.	2000
	14435700	8479263	269461078	329670	18803420	662305805	359589	57500000	223908918	11485410	659091
		7041096	113636364		12072435	1572052402		161001789			235714
		2883117	227208976		129434324			988527725			159236
		2902174			31686859			198717949			235043
		4761194			158333333			55313511			97720
		2586873			19478261			79908676			35088
		2016985			9010368			128767123
		1382857			71574642			55201699
		235043			330062444
		753296			476275739
		141988			674235808
					1713106
					128767123
					2255102
					805861

## Sheet: Fig.2d
	AST (Unit/L)
	0 h.p.i.	6 h.p.i.	24 h.p.i.	48 h.p.i.
	108	141	2168	1089
	61	100	667	474
	113	125	2080	382
	76	77	546	307
	56	98	2000	502
			1692	585
			1730	262
				376
				547

## Sheet: Fig.2e
	ALT (Unit/L)
	0 h.p.i.	6 h.p.i.	24 h.p.i.	48 h.p.i.
	27	55	642	282
	30	27	278	144
	40	34	1582	76
	23	41	280	100
	26	34	774	156
			1488	85
			1340	58
				78
				198

## Sheet: Fig.2f
	CK (Unit/L)
	0 h.p.i.	6 h.p.i.	24 h.p.i.	48 h.p.i.
	373	387	44220	16410
	145	320	1566	934
	464	358	3110	1042
	335	162	764	628
	166	587	28380	5194
			1344	2465
			674	844
				1206
				2324

## Sheet: Fig.4d
	h.p.i.	Wild type	∆mntA
	42	1
	85	1
	85	1
	85	1
	85	1
	96	1
	143		1
	211		1
	283		1
	283		1
	476		0
	476		0
	42	1
	85	1
	85	1
	85	1
	85	1
	96	1
	143		1
	211		1
	240		0
	240		0
	240		0
	240		0

## Sheet: Fig.4f
	h.p.i.	Wild	∆cntE
	27.5	1
	53	1
	53	1
	53	1
	53	1
	223		1
	240		0
	240		0
	240		0
	240		0
	42	1
	85	1
	85	1
	85	1
	85	1
	96	1
	142		1
	164		1
	164		1
	180		1
	180		0
	180		0
	180		0

## Sheet: Fig.4g
	h.p.i.	Wild type	∆cntK
	42	1
	85	1
	85	1
	85	1
	85	1
	96	1
	96		1
	133		1
	133		1
	157		1
	157		1
	143		0
	42	1
	85	1
	85	1
	85	1
	85	1
	96	1
	118		1
	118		1
	118		1
	118		1
	128		1
	128		1
